# Supplementary material for: Untargeted Metabolomics Uncovers Food Safety Risks: Polystyrene Nanoplastics Induce Metabolic Disorders in Chicken Liver
Source: Foods. 2025 Aug 10;14(16):2781. doi: 10.3390/foods14162781 (PMC12385707; doi:10.3390/foods14162781)
Supplement: Supplementary file 1 [file foods-14-02781-s001.zip]

Archive with 1 entries (1 files):
- foods-3756290-supplementary.pdf
